# Supplementary material for: Glassy Carbon Electrocorticography Electrodes on Ultra-Thin and Finger-Like Polyimide Substrate: Performance Evaluation Based on Different Electrode Diameters
Source: Materials (Basel). 2018 Dec 7;11(12):2486. doi: 10.3390/ma11122486 (PMC6316905; doi:10.3390/ma11122486)
Supplement: Supplementary file 1 [file materials-11-02486-s001.zip]

Archive with 2 entries (2 files):
- CaLEAF_C24.mp4
- materials-397789-SI.docx
